# Supplementary material for: Genome-Wide Identification and Analysis of the MYC Gene Family in Cotton: Evolution and Expression Profiles During Normal Growth and Stress Response
Source: Genes (Basel). 2024 Dec 26;16(1):20. doi: 10.3390/genes16010020 (PMC11765489; doi:10.3390/genes16010020)
Supplement: Supplementary file 1 [file genes-16-00020-s001.zip]

Archive with 1 entries (1 files):
- genes-3377153-supplementary.pptx
